# Supplementary material for: Genome-wide study on genetic diversity and phylogeny of five species in the genus Cervus
Source: BMC Genomics. 2019 May 17;20:384. doi: 10.1186/s12864-019-5785-z (PMC6525406; doi:10.1186/s12864-019-5785-z)
Supplement: Supplementary file 1 — Table S1. Information on enzyme digestion results. (XLSX 21 kb) [file 12864_2019_5785_MOESM1_ESM.xlsx]

## Sheet: enzyme capture rate 
sample	total_PE_cleanReads	total_PE_enzymeCatchReads	total_PE_enzymeCutCompletelyReads	enzymeCatchRatio(%)
AET2	907316	893128	614954	98.4
AET 12003	1976147	1909036	1659614	96.6
AETB13	1317640	1274759	1167153	96.7
AETB2150	1473443	1441996	1237726	97.9
AETB2150	2152332	2077253	1909834	96.5
AETB03-9	2191479	2123943	1807646	96.9
AETB12	1522229	1471476	1276989	96.7
AETB14	1536421	1510785	1188638	98.3
AETBA3030	999735	978891	858668	97.9
BM4	2059057	2001405	1387248	97.2
BMN2	1016373	965901	809358	95
BMM1	1355610	1285696	1126703	94.8
BMM	1432007	1379767	1105123	96.4
BMK	1333863	1301855	1148014	97.6
BMA8 7-6	829235	817707	691320	98.6
BMA2	2179741	2142657	1979741	98.3
AD6	1013404	985872	663637	97.3
AD17	1072314	1041993	760999	97.2
AD38	1111048	1097006	699832	98.7
AD139	1009671	989559	570782	98
AD160	894218	885362	508204	99
AD704	1391204	1323322	882198	95.1
AD765	1128262	1100223	658763	97.5
AD799	1303510	1283470	844621	98.5
AD706	1063483	1046682	576292	98.4
AD707	1161717	1124761	666073	96.8
AD708	1536569	1514925	876942	98.6
TH15	1174780	1149001	998730	97.8
TH27	989556	972043	803514	98.2
TH357	2117177	2051113	1836476	96.9
TH236	1992157	1821116	1571108	91.4
TH31	1313391	1282603	1059621	97.7
TH007	1546008	1485054	1392796	96.1
TH009	2211059	2055625	1744625	93
TH011	2195382	2111554	1654629	96.2
TH186	1096891	917861	855482	83.7
DB25	1065683	980427	847769	92
DB26	1306867	1290465	1158443	98.7
DB65	1458949	1418085	1219282	97.2
26DB	2495014	2419516	2083543	97
32DB	1988745	1972485	1843744	99.2
3DB	1796921	1772017	1523527	98.6
4DB	2192229	2154742	1960953	98.3
DB10	1543221	1519461	1044803	98.5
DB22	1266968	1231032	1059352	97.2
DB23	1398869	1337042	1133749	95.6
DB24	1371516	1345639	1104583	98.1
XKH206	1163615	1123707	832821	96.6
XKH687	1127132	1113409	929717	98.8
XK122	1161788	1145229	1038895	98.6
XK47	1830767	1803023	1631127	98.5
XK72	1685441	1637668	1438446	97.2
XK732	1703861	1619490	1391604	95
XK755	1536482	1501147	1140738	97.7
XK900	1693880	1612071	1407304	95.2
XK968	1232941	1201139	1056008	97.4
DF559	1013258	991624	745963	97.9
DF69	1896365	1840923	1578674	97.1
DF81	2200100	2035536	1894301	92.5
DF35	2249871	2223984	2000042	98.8
DF562	1178127	1149572	932538	97.6
DF569	1254733	1217665	900696	97
DF0	2000922	1970676	1756264	98.5
DF133	2142938	2101133	1952036	98
DF189	2058881	2022780	1826032	98.2
DF203	1105308	1014998	874737	91.8
TS1645	1332785	1296443	1095727	97.3
QT161	1572721	1522235	1255707	96.8
TS01023	1486742	1450124	1235234	97.5
TS1601	1461216	1442988	1227477	98.8
TS1605	1335184	1315845	1154445	98.6
TS1633	1175670	1148304	1059266	97.7
TS2007-8	1964853	1930170	1711489	98.2
tianshan65	2245702	2205954	2064745	98.2
tianye1	1910782	1834331	1306837	96
tianye2	2124690	2091428	1785850	98.4
CLLhong099	1383167	1327888	1106436	96
CL413409	1550247	1481410	1302006	95.6
CL4110239	1381579	1359356	1162196	98.4
CL04110239	1154885	1141987	1069235	98.9
CL0413381	1938448	1885696	1737480	97.3
CL00411230	1609603	1537214	1350021	95.5
CL0432	1300844	1246471	1115152	95.8
CL13	2291692	2230020	2037879	97.3
CL86	1292718	1099952	917858	85.1
CLH85	1521144	1467550	1244604	96.5
CLKhong11	1208612	1124788	946618	93.1
TLM3-02 537	1159075	1120838	954338	96.7
TLM3-10 243	1320595	1303788	1071077	98.7
TLM3-02 465	2112245	1990743	1751533	94.2
TLM5-00 116	1959578	1848258	1620075	94.3
TLM09	1149175	1133276	946738	98.6
TLM37	2008405	1846521	1440816	91.9
TLM60	2297856	2105920	1845293	91.6
TLM77	986489	972400	861878	98.6
TLM10	1565610	1542216	1284032	98.5
BC01	2285638	2234959	1908615	97.8
BC07	3436025	3295546	2756661	95.9
BC13	1286178	1269289	1033502	98.7
BC15	1999336	1932124	1724622	96.6
BC18	1168888	1131077	953340	96.8
BC19	1319784	1244406	999345	94.3
BC25	1071885	1004566	815387	93.7
BC27	1717144	1700709	1582908	99
BC37	1324826	1299700	1121961	98.1
DD161	1839848	1794896	1229538	97.6
DD162	1517507	1447121	1267225	95.4
DD23	1908639	1872696	1653196	98.1
DD270	1804796	1762981	1620788	97.7
DD30	1556802	1493602	1198857	95.9
DD36	2106261	2006740	1664893	95.3
DD55	1406158	1367403	1113685	97.2
DD64	1720815	1691876	1488309	98.3
DD65	1824443	1759206	1433069	96.4
DD66	1864751	1764858	1551600	94.6
GS 2426	2363493	2314646	2024703	97.9
GS1301	1451189	1433320	1310184	98.8
GS2468	1269039	1244234	1135510	98
GS296	1098253	1058028	862187	96.3
GS383	1282949	1256257	1144214	97.9
GS384	1410044	1379709	1284270	97.8
GS396	1504993	1418936	1169921	94.3
GS493	1130626	1096200	843156	97
GS497	1282226	1250050	1149187	97.5
GS505	1278203	1200923	1038689	94
XLPR 02-11	1613314	1583864	1352844	98.2
XLPR 02-13	1529361	1511497	1414035	98.8
XLPR 02-17	1482429	1454476	1272559	98.1
XLPR 02-18	1295776	1271432	1085581	98.1
XLPR 02-19	1420059	1378600	1154571	97.1
XLPR 02-24	1369815	1350711	1134803	98.6
XLPR 02-25	1290703	1269866	1140353	98.4
XLPR 02-3	1074291	1058086	926103	98.5
XLPR 02-35	727298	716850	595498	98.6
XLPR 02-6	1302713	1277530	1050571	98.1
QH31	2033336	1980033	1488804	97.4
QH36	1892944	1805173	1384705	95.4
QH10	1867412	1730367	1430436	92.7
QH14	1577563	1534600	1414879	97.3
QH15	1567909	1502716	1315200	95.8
QH16	1555730	1441926	1241786	92.7
QH6	1408418	1363943	1219200	96.8
QH7	1674939	1642733	1251887	98.1
QH9	1605933	1558303	1370491	97
SP11	2073309	1953836	1702102	94.2
SP113	1873147	1758911	1506037	93.9
SP131	1897804	1821311	1565091	96
SP160	1588309	1563781	1331085	98.5
SP175	783376	773153	695655	98.7
SP179	1906694	1850126	1590752	97
SP182	2129570	2105848	1929171	98.9
SP28	2208994	2122624	1839154	96.1
SP31	3508387	3225179	2712727	91.9
SP40	1970423	1889059	1628229	95.9
SY1-100	2034011	1978543	1544959	97.3
SY1-159	1498743	1423526	1101881	95
SY1-195	2298919	2275284	2151920	99
SY3P1-276	1036634	1006171	771202	97.1
SY4-304	1446933	1401010	1098081	96.8
SY315	1561849	1438157	1164559	92.1
SY36	974391	900226	717821	92.4
SY50	1079117	1033008	844652	95.7
SY67	1613914	1465088	1111155	90.8
YA1	1307342	1207418	949731	92.4
YA2	1434523	1407366	1229752	98.1
yin3	1496167	1404034	1267687	93.8
shui158	1676713	1655863	1455416	98.8
shui196	1577071	1556101	1411903	98.7
shui212	1701607	1682648	1483885	98.9
shui86	1709375	1686473	1562518	98.7
shui88	1628451	1550178	1273930	95.2
po606	1630595	1608790	1447175	98.7
P4	1417104	1394777	1311517	98.4
P124	810801	803836	718102	99.1
P144	905704	900347	819338	99.4
P160	953608	943846	865833	99
P186	1005107	997000	895287	99.2
P188	998481	990130	911371	99.2
W1	862058	856960	612880	99.4
W2	794128	787499	706636	99.2
W3	725531	721142	582624	99.4
W4	944553	937983	845354	99.3
W5	924025	916747	798605	99.2
W6	901147	895487	806729	99.4
SM11	1029800	1017794	930890	98.8
YA14	960314	952963	869525	99.2
YK17-2	778897	772334	708354	99.2
YK25M	797557	793058	728954	99.4
AS1	1063438	1053630	961702	99.1
AS9	950109	941694	871736	99.1
NG1	738451	730906	669804	99
NG2	790491	783737	710047	99.1
NG3	897763	889171	817668	99
NG4	901152	893351	823972	99.1
NG9	926227	918792	845225	99.2
				96.9559
