# Supplementary material for: Genome-wide study on genetic diversity and phylogeny of five species in the genus Cervus
Source: BMC Genomics. 2019 May 17;20:384. doi: 10.1186/s12864-019-5785-z (PMC6525406; doi:10.1186/s12864-019-5785-z)
Supplement: Supplementary file 2 — Table S2. Statistics of output, error rate, Q20, Q30, GC content of all the sequencing data. (XLSX 24 kb) [file 12864_2019_5785_MOESM2_ESM.xlsx]

## Sheet: Statistics of output data
Sample	Raw Base(bp)	Clean Base(bp)	Effective Rate(%)	Error Rate(%)	Q20(%)	Q30(%)	GC Content(%)
AET2	261377280	261307008	99.97	0.03	95.37	89.43	36.66
BM4	593185248	593008416	99.97	0.03	95.9	90.77	36.84
AD6	291946752	291860352	99.97	0.03	95.87	90.5	37.58
TH15	338338656	338336640	100	0.07	93.02	85	38.28
AD17	308918592	308826432	99.97	0.03	95.97	90.75	37.27
DB25	306400896	306398304	100	0.06	93.93	85	38.79
DB26	376380288	376377696	100	0.04	95.09	88.48	37.45
TH27	284999040	284997600	100	0.07	93.27	85	38.11
TH31	393493824	378256608	96.13	0.07	92.78	85	38.16
AD38	320096736	319981824	99.96	0.02	96.19	91.35	37.39
DB65	420187104	420177312	100	0.04	94.72	87.57	38.3
AD139	290879424	290785248	99.97	0.03	96.23	91.33	37.88
AD160	257613120	257534784	99.97	0.03	95.98	90.84	37.04
XKH206	335233440	335121120	99.97	0.03	95.88	90.59	37.25
DF559	291819456	291818304	100	0.07	93.09	85	38.25
DF562	369660960	339300576	91.79	0.07	92.96	85	38.76
DF569	388470240	361363104	93.02	0.07	92.89	85	37.73
XKH687	324715104	324614016	99.97	0.03	95.78	90.25	37.59
AD704	400674528	400666752	100	0.04	95.09	87.78	37.74
AD765	324948096	324939456	100	0.03	96.5	91.26	37.6
AD799	375419520	375410880	100	0.03	95.92	89.75	37.84
TS1645	383843232	383842080	100	0.04	93.82	85.32	38.14
CL413409	446474016	446471136	100	0.03	95.97	90.24	38.64
CL4110239	398024928	397894752	99.97	0.03	96.15	91.17	37.82
CL04110239	332607168	332606880	100	0.03	96.47	91.15	38.53
CL0413381	558282240	558273024	100	0.02	97	92.56	38.89
26DB	718576992	718564032	100	0.04	95.04	87.89	38.78
TLM3-02 537	333915552	333813600	99.97	0.03	95.77	90.4	37.64
TLM3-10 243	380458368	380331360	99.97	0.03	96.18	91.22	37.73
32DB	572766336	572758560	100	0.03	96.98	92.53	38.38
3DB	517520160	517513248	100	0.03	96.52	91.48	37.64
4DB	631372896	631361952	100	0.03	96.38	90.92	38.74
AD706	306374688	306283104	99.97	0.02	96.21	91.41	37.4
AD707	334603008	334574496	99.99	0.01	97.48	94.01	37.51
AD708	442558080	442531872	99.99	0.01	97.42	93.82	37.53
AET 12003	569164608	569130336	99.99	0.02	97.09	93.05	38.4
AETB13	379482048	379480320	100	0.03	96.85	92.07	39.18
AETB2150	619873920	619871616	100	0.03	96.62	91.5	39.23
AETB03-9	631156608	631145952	100	0.03	96.41	91.1	37.85
AETB12	438419808	438401952	100	0.03	95.09	88.53	38.09
AETB14	442503072	442489248	100	0.04	94.1	86.42	37.84
AETB2150	424355040	424351584	100	0.04	94.69	87.59	38.01
AETBA3030	288264960	288260640	100	0.06	94	85	37.52
BC01	658302912	658263744	99.99	0.01	97.37	93.66	37.84
BC07	989580096	989575200	100	0.04	94.53	86.95	38.57
BC13	370423584	370419264	100	0.04	94.38	87.03	36.95
BC15	575810496	575808768	100	0.02	97.09	92.75	39.06
BC18	350533728	336639744	96.04	0.06	93.73	85	38.7
BC19	380107008	380097792	100	0.04	94.46	87.03	38.73
BC25	308705760	308702880	100	0.06	93.99	85	38.67
BC27	494544672	494537472	100	0.03	96.82	92.07	38.47
BC37	381559680	381549888	100	0.04	94.01	86.01	38.5
BMA2	627767424	627765408	100	0.03	96.31	90.53	39.08
BMA8 7-6	238835808	238819680	99.99	0.02	96.86	92.53	37.72
BMK	384162912	384152544	100	0.04	94.25	86.6	38.23
BMM	412423776	412418016	100	0.04	95.09	88.41	38.44
BMM1	390424896	390415680	100	0.04	95.05	88.41	38.36
BMN2	321848064	292715424	90.95	0.06	93.92	85	38.62
CL00411230	463569984	463565664	100	0.03	95.92	90.25	38.55
CL0432	374649984	374643072	100	0.03	95.44	88.88	38.52
CL13	660019968	660007296	100	0.03	96.94	92.4	38.95
CL86	380555712	372302784	97.83	0.05	93.94	85	39.23
CLH85	438091488	438089472	100	0.03	95.76	89.71	38.34
CLKhong11	348084864	348080256	100	0.04	93.97	85.36	38.97
DB10	444450816	444447648	100	0.04	94.54	87.31	37.24
DB22	364889952	364886784	100	0.04	94.02	86.07	38.59
DB23	402878304	402874272	100	0.04	94.5	87.03	38.59
DB24	395006688	394996608	100	0.04	94.23	86.54	37.72
DD161	529904736	529876224	99.99	0.02	97.11	93.05	38.42
DD162	437053248	437042016	100	0.03	96.43	91.12	37.8
DD23	549714816	549688032	100	0.03	95.71	89.16	38.5
DD270	519805440	519781248	100	0.03	96.97	92.45	39.11
DD30	448370784	448358976	100	0.03	95.9	90.22	37.61
DD36	606629088	606603168	100	0.03	95.45	88.73	38.52
DD55	404981568	404973504	100	0.03	95.48	88.86	37.94
DD64	495605664	495594720	100	0.03	96.31	90.84	37.88
DD65	525453408	525439584	100	0.03	96.82	92.13	38.41
DD66	537061248	537048288	100	0.03	96.73	92.02	38.47
DF0	576294624	576265536	99.99	0.03	96.53	91.43	38.09
DF133	617191776	617166144	100	0.03	96.44	91.17	38.38
DF189	592972416	592957728	100	0.04	95.25	88.19	38.25
DF203	318335616	318328704	100	0.04	95.05	87.53	39.94
DF35	647997120	647962848	99.99	0.03	96.86	92.35	37.88
DF69	546174144	546153120	100	0.04	94.56	86.88	37.58
DF81	633656448	633628800	100	0.03	96.21	90.07	45.04
GS 2426	680688288	680685984	100	0.03	96.53	91.31	39.03
GS1301	417952800	417942432	100	0.03	95.96	90.28	38.05
GS2468	365484384	365483232	100	0.04	95.11	87.84	38.28
GS296	317081664	316296864	99.75	0.04	93.63	85	37.17
GS383	369489600	369489312	100	0.03	95.25	88.41	38.91
GS384	406094976	406092672	100	0.03	95.73	89.62	38.42
GS396	433440576	433437984	100	0.03	95.44	88.85	38.3
GS493	325621440	325620288	100	0.03	95.43	89.09	37.09
GS497	369282528	369281088	100	0.03	95.59	89.2	38.3
GS505	368128224	368122464	100	0.04	93.81	85.12	38.67
CLLhong099	398353536	398352096	100	0.04	94.53	86.78	38.48
TLM10	450908352	450895680	100	0.04	94.93	88.19	37.75
XLPR 02-11	464642496	464634432	100	0.03	95.62	89.28	37.56
XLPR 02-13	440469216	440455968	100	0.03	96.02	90.38	38.02
XLPR 02-17	426942144	426939552	100	0.04	94.33	86.25	37.59
XLPR 02-18	373184640	373183488	100	0.04	94.15	85.85	37.91
XLPR 02-19	408985920	408976992	100	0.04	94.67	87.56	37.37
XLPR 02-24	394508448	394506720	100	0.03	95.5	89.05	37.32
XLPR 02-25	371723328	371722464	100	0.04	95.23	88.37	37.92
XLPR 02-3	324355968	309395808	95.39	0.04	94.15	85	37.22
XLPR 02-35	209466720	209466432	100	0.05	94.67	85	37.25
XLPR 02-6	375195456	375181344	100	0.03	95.42	88.75	37.36
QH31	585646272	585600768	99.99	0.01	97.45	93.93	38.41
QH36	545216832	545167872	99.99	0.01	97.38	93.68	38.82
QH10	537824448	537814656	100	0.03	96.44	91.14	38.09
QH14	454345920	454338144	100	0.03	96.53	91.34	39.2
QH15	451564704	451557792	100	0.03	96.34	90.87	38.32
QH16	448061184	448050240	100	0.04	95.37	88.49	38.48
QH6	405632448	405624384	100	0.03	96.33	90.58	38.88
QH7	482392224	482382432	100	0.03	96.7	91.73	37.64
QH9	462518496	462508704	100	0.03	96.8	92.12	38.28
QT161	452954880	452943648	100	0.03	95.84	90.03	38.08
SP11	597139200	597112992	100	0.02	96.94	92.44	37.3
SP113	539476992	539466336	100	0.04	94.76	87.05	39.51
SP131	546588576	546567552	100	0.03	96.03	90.39	39.14
SP160	457449408	457432992	100	0.03	96.42	91.09	37.73
SP175	249933312	225612288	90.27	0.05	94.28	85	38.2
SP179	549152352	549127872	100	0.03	95.66	89.19	38.55
SP182	613338624	613316160	100	0.03	96.5	91.36	38.28
SP28	636213888	636190272	100	0.03	96.45	91.11	38.41
SP31	1010444832	1010415456	100	0.03	96.62	91.52	38.32
SP40	567503712	567481824	100	0.03	95.43	88.71	38.91
SY1-100	585836064	585795168	99.99	0.01	97.41	93.74	38.5
SY1-159	431661888	431637984	99.99	0.02	97.03	92.81	39.49
SY1-195	662141952	662088672	99.99	0.01	97.47	93.98	38.3
SY315	449824320	449812512	100	0.03	96.49	91.31	38.41
SY36	297680256	280624608	94.27	0.04	94.16	85	38.07
SY3P1-276	298573344	298550592	99.99	0.01	97.7	94.42	38.43
SY4-304	416744640	416716704	99.99	0.01	97.46	93.84	38.88
SY50	310791168	310785696	100	0.03	95.7	89.28	38.33
SY67	464817312	464807232	100	0.03	96.54	91.36	38.39
TH007	445268736	445250304	100	0.03	96.59	91.48	38.45
TH009	636825024	636784992	99.99	0.02	96.72	92.2	38.47
TH011	632314656	632270016	99.99	0.01	97.31	93.67	37.73
TH186	315918720	315904608	100	0.03	95.49	88.64	42.1
TH236	573775200	573741216	99.99	0.03	96.66	91.55	39.12
TLM3-02 465	608366016	608326560	99.99	0.02	97.22	93.25	39
TH357	609776352	609746976	100	0.03	97.15	92.55	40.75
TLM5-00 116	564395040	564358464	99.99	0.01	97.27	93.38	38.6
TLM09	330966432	330962400	100	0.04	93.88	85.9	37.36
TLM37	578454336	578420640	99.99	0.03	95.84	90.33	38.15
TLM60	661825440	661782528	99.99	0.02	97.27	93.48	38.56
TLM77	300753504	284108832	94.47	0.06	93.84	85	37.89
TS01023	428184288	428181696	100	0.03	95.5	89.09	38.11
TS1601	420836256	420830208	100	0.03	95.18	88.52	37.57
TS1605	384542208	384532992	100	0.03	95.32	88.55	38.23
TS1633	338597568	338592960	100	0.04	94.21	85.95	37.95
TS2007-8	565877952	565877664	100	0.04	95.28	88.27	38.87
XK122	334603584	334594944	100	0.04	95.03	87.79	37.42
XK47	527270400	527260896	100	0.03	96.43	91.27	37.75
XK72	485442432	485407008	99.99	0.01	97.33	93.59	39.78
XK732	490720320	490711968	100	0.03	96.31	90.75	38.79
XK755	442545408	442506816	99.99	0.02	97.01	92.83	38.55
XK900	487877760	487837440	99.99	0.03	96.71	92.14	38.92
XK968	355122144	355087008	99.99	0.02	97.06	92.95	38.13
YA1	376522848	376514496	100	0.04	95.03	87.91	37.8
YA2	413149824	413142624	100	0.03	95.8	89.34	38.08
po606	469621440	469611360	100	0.03	96.53	91.54	37.47
shui158	482904576	482893344	100	0.03	96.3	90.93	37.73
shui196	454207680	454196448	100	0.03	96.58	91.44	38.01
shui212	490073760	490062816	100	0.03	96.64	91.84	37.62
shui86	492308640	492300000	100	0.03	96.66	91.94	37.53
shui88	469006272	468993888	100	0.03	96.37	90.92	37.88
tianshan65	646807392	646762176	99.99	0.02	97.35	93.62	38.03
tianye1	550345536	550305216	99.99	0.02	97.19	93.34	37.58
tianye2	611951328	611910720	99.99	0.01	97.47	93.88	38.14
yin3	430904160	430896096	100	0.03	95.59	89.02	38.03
W1	248273856	248272704	100	0.04	94.07	86.52	38.45
W2	228709152	228708864	100	0.04	93.78	85.81	39.13
W3	208953504	208952928	100	0.04	93.59	85	38.59
W4	272031840	272031264	100	0.04	94.14	86.73	39.75
W5	266119776	266119200	100	0.04	93.59	85.52	39.24
W6	259531776	259530336	100	0.04	93.87	86.06	39.34
P124	233511264	233510688	100	0.04	93.4	85.13	38.5
P144	260843616	260842752	100	0.04	93.66	85.62	38.77
P160	274639104	274639104	100	0.04	93.37	85	38.78
P186	289471680	289470816	100	0.04	93.79	85.94	38.56
P188	287563392	287562528	100	0.04	93.64	85	38.38
P4	408149856	408125952	99.99	0.03	95.75	89.56	38.93
AS1	306271584	306270144	100	0.04	93.91	86.33	39.25
AS9	273633120	273631392	100	0.04	93.96	86.24	39.28
NG1	212674176	212673888	100	0.04	93.49	85	39.01
NG2	227661696	227661408	100	0.04	93.61	85.44	39.17
NG3	258556320	258555744	100	0.04	93.97	86.4	39.12
NG4	259532352	259531776	100	0.04	93.83	85.96	39.09
NG9	266753952	266753376	100	0.04	93.65	85.64	39.05
SM11	296583840	296582400	100	0.04	93.78	85.85	39.06
YA14	276571008	276570432	100	0.04	93.41	85	38.9
YK17-2	224322624	224322336	100	0.04	93.44	85	38.67
YK25M	229697568	229696416	100	0.04	93.53	85	39.17
	4.31956e+08
	84231376992
