# Supplementary material for: Genome-wide study on genetic diversity and phylogeny of five species in the genus Cervus
Source: BMC Genomics. 2019 May 17;20:384. doi: 10.1186/s12864-019-5785-z (PMC6525406; doi:10.1186/s12864-019-5785-z)
Supplement: Supplementary file 3 — Table S3. Summary of mapping rate and expected site coverage. (XLSX 29 kb) [file 12864_2019_5785_MOESM3_ESM.xlsx]

## Sheet: BWA.total.
sample	Mapped_Reads	Mapping_Rate	Average_Depth	Coverage_at_least_1X	Coverage_at_least_4X
15	2361269	0.985	13.0869	0.02473	0.0105504
27	2042309	0.9911	11.0156	0.0268843	0.00948601
31	2698782	0.9904	14.5672	0.0296715	0.0112289
04110239CL	2316960	0.9911	12.9962	0.0186309	0.00934318
0413381CL	3916890	0.9911	21.7476	0.0265528	0.0121558
139	2351093	0.9928	10.6137	0.0450181	0.00696247
160	1822250	0.9922	9.99828	0.0337098	0.0081134
1645	2742117	0.9907	14.7863	0.0285973	0.00995166
17	2321182	0.9922	11.6644	0.0364142	0.00873702
206	2453825	0.9735	12.4163	0.0327282	0.00839203
25	2167389	0.9881	11.8668	0.0280445	0.00894754
26DB	5098543	0.9873	27.6714	0.0298962	0.0121619
26	2585985	0.9706	14.3159	0.0241256	0.0101919
2	1890714	0.9914	10.01	0.0323239	0.00783218
3-02537	2382220	0.9913	12.8749	0.0267509	0.00959436
3-10243	2755108	0.9922	14.61	0.0300607	0.0106059
32DB	3970114	0.9867	22.2809	0.0193241	0.0107682
38	2508898	0.9937	11.8893	0.0441427	0.00844593
3DB	3639605	0.9731	19.5614	0.0232238	0.00993336
4110239	2843208	0.9919	15.3616	0.029497	0.0107645
413409	3168022	0.9906	17.2605	0.0327479	0.0109666
4DB	4377274	0.9779	24.2351	0.0231224	0.0113866
4	4542583	0.9923	22.1949	0.0495953	0.0123131
559	2154724	0.9912	11.1184	0.0314985	0.00900688
562	2441696	0.9919	13.0732	0.0309807	0.010501
569	2675772	0.9907	13.7122	0.0347532	0.00986993
65	2992394	0.9908	16.2298	0.0306775	0.0102746
687	2317481	0.9875	12.4563	0.0267397	0.0097279
6	2254177	0.9936	10.9108	0.0400605	0.00812364
704	2861622	0.9903	15.4675	0.0364673	0.0101129
765	2260500	0.9902	12.6908	0.0333386	0.0110165
799	2624991	0.9912	14.6585	0.0330497	0.0112835
AD706	2348981	0.9892	11.4076	0.045553	0.00812371
AD707	2447884	0.9909	12.8249	0.03824	0.0103265
AD708	3171058	0.9923	17.1524	0.043118	0.0139244
AET12003	4058706	0.9913	22.0503	0.0358139	0.0127316
AS1	2114814	0.9857	11.8674	0.0235631	0.0106515
AS9	1844651	0.9668	10.4214	0.0216983	0.00986307
B03-9	4336993	0.9499	23.2444	0.0281354	0.0112122
B12	3095211	0.9845	16.8276	0.0311351	0.0106296
B13AET	2662483	0.9896	14.7494	0.01982	0.00936362
B14	3252791	0.9927	16.8932	0.0339011	0.0103556
B2150AET	4339489	0.9891	24.103	0.023916	0.0112933
B2150	3019848	0.9895	16.3567	0.0292619	0.0102624
BA3030	2040161	0.9912	11.2253	0.020395	0.00790368
BC01	4612484	0.9678	24.7507	0.0386875	0.0128987
BC07	7070084	0.9848	37.7606	0.0458446	0.0149269
BC13	2591293	0.9596	13.6767	0.0288116	0.00977069
BC15	4070722	0.9867	22.1932	0.0279649	0.0119467
BC18	2372477	0.9769	12.7877	0.0268526	0.00868882
BC19	2753280	0.9871	14.4595	0.0349155	0.0090102
BC25	2245675	0.9934	11.9056	0.030618	0.00831944
BC27	3428655	0.9829	19.1057	0.0210049	0.0107993
BC37	2604634	0.9538	14.15	0.0271239	0.00984374
BMA2	4383368	0.9893	24.4601	0.0219776	0.0110823
BMA87-6	1717861	0.9908	9.20577	0.022342	0.00812275
BMK	2706082	0.9892	14.8617	0.0257955	0.010128
BMM1	2763544	0.9909	15.1182	0.0314922	0.0102685
BMM	3007451	0.9893	15.7256	0.0390474	0.0101534
BMN2	2096022	0.9892	11.2947	0.028703	0.00829597
CL00411230	3291090	0.9912	17.9329	0.0321722	0.0111195
CL0432	2640487	0.991	14.5335	0.0282648	0.0102023
CL13	4646770	0.9913	25.6859	0.0281482	0.0126348
CL86	2671692	0.9925	14.3753	0.0317069	0.00977847
CLH85	3150164	0.9917	16.8684	0.0337256	0.0106428
CLKhong11	2493803	0.9917	13.419	0.0314771	0.00943677
DB10	3376058	0.989	16.6051	0.0419903	0.0101289
DB22	2579880	0.9866	14.0432	0.0279346	0.00983755
DB23	2876580	0.9891	15.5029	0.0326788	0.0101338
DB24	2766500	0.9627	14.6914	0.0289072	0.0096806
DD161	4080000	0.9929	19.897	0.0538592	0.0119782
DD162	3121951	0.9914	16.9006	0.0326902	0.0120326
DD23	3726886	0.9516	20.4573	0.0282374	0.011913
DD270	3235304	0.8859	18.0519	0.0252766	0.0116478
DD30	3280967	0.9906	17.1166	0.0345841	0.010376
DD36	4368040	0.9874	23.2276	0.0381579	0.013228
DD55	2946404	0.9909	15.5181	0.0317522	0.00992824
DD64	3521628	0.9909	19.1994	0.0283996	0.0111525
DD65	3830537	0.9905	20.1239	0.0411944	0.0111678
DD66	3817534	0.9915	20.8203	0.0352584	0.0117342
DF0	4073517	0.9885	22.2955	0.0262722	0.0118832
DF133	4301561	0.9896	24.0561	0.0241819	0.0126241
DF189	4056367	0.9665	22.4996	0.0251448	0.0120651
DF203	1912280	0.8479	10.5104	0.0275474	0.00810686
DF35	4561949	0.9865	25.0366	0.0263444	0.0126533
DF69	3889600	0.9901	21.0854	0.0259646	0.0111634
DF81	1944006	0.44	9.35263	0.0175247	0.00675647
GS1301	2921092	0.9892	16.2237	0.0244792	0.0106651
GS2426	4847061	0.9893	26.2694	0.0283273	0.0125539
GS2468	2491546	0.9666	13.871	0.0222471	0.00946241
GS296	2238752	0.9732	11.8849	0.0254888	0.00781058
GS383	2581874	0.9889	14.3379	0.0236196	0.00976349
GS384	2805321	0.9846	15.7377	0.022524	0.010184
GS396	3128498	0.9884	16.5719	0.035174	0.0102287
GS493	2399067	0.9843	12.2371	0.0303821	0.00830744
GS497	2564762	0.9854	14.2994	0.0253419	0.0102691
GS505	2600863	0.9876	14.18	0.0292706	0.00991441
Lhong099	2858214	0.9881	15.2578	0.0333762	0.0101991
M10	3257188	0.9927	17.367	0.0319705	0.0107606
NG1	1454381	0.9786	8.1954	0.0196477	0.00840968
NG2	1570192	0.9826	8.78556	0.0213758	0.00869021
NG3	1750435	0.9691	9.86123	0.0218427	0.00953592
NG4	1781442	0.9834	10.052	0.0212423	0.00973968
NG9	1826824	0.981	10.3023	0.0212325	0.0099167
P124	1626971	0.9846	8.94617	0.0199648	0.00869825
P144	1814580	0.9884	10.0635	0.0202776	0.00978118
P160	1904430	0.9888	10.6122	0.0203635	0.0101295
P186	2022238	0.9871	11.1254	0.02193	0.0101434
P188	1994330	0.9879	11.1435	0.0209265	0.0105113
P4	2834193	0.9887	15.8529	0.0241157	0.011032
po606	3289315	0.9813	17.9577	0.0248551	0.0105692
PR02-11	3325492	0.987	17.5023	0.0279928	0.0103462
PR02-13	3063527	0.986	16.8121	0.0231096	0.0106291
PR02-17	2889844	0.9481	15.5067	0.0241853	0.00989227
PR02-18	2644033	0.9822	14.0089	0.0248414	0.00952766
PR02-19	2921954	0.9845	15.3261	0.0270363	0.00993767
PR02-24	2832273	0.9855	14.799	0.0258062	0.00918133
PR02-25	2603665	0.9827	14.0675	0.0241833	0.00977521
PR02-35	1516770	0.9891	7.934	0.0191867	0.00587137
PR02-3	2143106	0.9665	11.4957	0.0198638	0.00750741
PR02-6	2718119	0.9878	14.0784	0.0261308	0.00860931
QH10	3902913	0.9913	20.6562	0.0403131	0.0115302
QH14	3157609	0.9839	17.5532	0.0269875	0.0107671
QH15	3213009	0.9909	17.4695	0.0316522	0.0105756
QH16	3191172	0.9902	17.3006	0.0336728	0.0108404
QH31	4424788	0.9933	22.2047	0.0510635	0.0127912
QH36	4088918	0.9899	20.6091	0.0482735	0.012221
QH6	2866043	0.9907	15.7536	0.0285694	0.0102715
QH7	3600247	0.9914	18.3029	0.0388043	0.0106975
QH9	3290902	0.9911	17.9092	0.0317392	0.010933
QT161	3283020	0.9909	17.3543	0.0348989	0.0105544
shui158	3430788	0.9894	18.5835	0.0284319	0.0108143
shui196	3194515	0.9897	17.5819	0.0240675	0.0102
shui212	3478720	0.9898	18.8839	0.0282482	0.0112605
shui86	3439408	0.9893	19.0835	0.0240186	0.0112001
shui88	3413211	0.9904	17.8855	0.0382658	0.0110003
SM11	2055802	0.9911	11.5577	0.0224869	0.0105297
SP113	3215508	0.8341	17.3615	0.0298689	0.0108897
SP11	3668528	0.8597	19.8904	0.0344405	0.0123732
SP131	3441080	0.8767	18.4927	0.0288741	0.0116028
SP160	3291385	0.99	17.6095	0.0252813	0.0104122
SP175	1563999	0.9812	8.73375	0.0160024	0.00699927
SP179	3922919	0.9891	21.1644	0.031035	0.0120056
SP182	4247169	0.9792	23.599	0.0243871	0.0121475
SP28	4265958	0.936	23.2104	0.0333715	0.0130124
SP31	6760299	0.9219	35.9631	0.0549295	0.0163192
SP40	3721677	0.9129	20.0897	0.0305351	0.0119334
SY1-100	4333926	0.9905	22.3249	0.0467695	0.0127829
SY1-159	3213929	0.9922	16.4358	0.0442761	0.011417
SY1-195	4589832	0.9905	25.959	0.0259511	0.0138333
SY315	3284280	0.9903	5.84409	0.0134474	0.00364079
SY36	2048323	0.9904	10.7576	0.0280942	0.00773054
SY3P1-276	2254539	0.996	11.3075	0.039361	0.00994397
SY4-304	3096572	0.992	15.873	0.0441645	0.0122447
SY50	2262475	0.9909	11.9091	0.028995	0.0086005
SY67	3489480	0.9911	17.5855	0.044939	0.0105394
TH007	3073106	0.9826	17.2559	0.0217638	0.010513
TH009	4564373	0.9898	24.5669	0.040712	0.0134251
TH011	4661495	0.9896	24.0962	0.0459714	0.013344
TH186	1450307	0.6582	8.16209	0.0178197	0.0074483
TH236	3758829	0.9095	20.2219	0.0362222	0.0129251
TH3-02465	4303954	0.9877	23.5362	0.0374435	0.0131102
TH357	2724183	0.6315	14.8136	0.0273321	0.0103711
TH5-00116	3961707	0.9788	21.6049	0.0363121	0.0126943
THM09	2359649	0.9851	12.6528	0.0267918	0.00936019
THM37	4254773	0.992	22.1041	0.0436268	0.012694
THM60	4722170	0.9922	25.6777	0.0380023	0.0142853
THM77	2003218	0.9923	11.0867	0.0224983	0.00884238
tianshan65	4506103	0.9915	25.3206	0.0251426	0.0130689
tianye1	4199289	0.9929	20.7396	0.049036	0.0120594
tianye2	4362142	0.9913	23.7202	0.0383674	0.0130304
TS01023	3072231	0.9909	16.4814	0.0292495	0.0102712
TS1601	3018732	0.9912	16.1907	0.0271805	0.0102471
TS1605	2729949	0.9905	14.8611	0.0268711	0.0102326
TS1633	2354254	0.9916	13.2234	0.0199569	0.00925055
TS2007-8	4004902	0.9913	21.9819	0.0255485	0.0116446
W1	1872455	0.9914	9.33541	0.0321728	0.00775122
W2	1592485	0.9905	8.8818	0.0263324	0.00837019
W3	1512702	0.9911	8.01015	0.0276231	0.00723438
W4	1889865	0.9894	10.5623	0.0262231	0.00940686
W5	1859447	0.9846	10.2304	0.0261651	0.00938848
W6	1803393	0.9899	10.0817	0.0262183	0.00931429
XK122	2334432	0.9887	13.0084	0.0191082	0.00900303
XK47	3684678	0.9862	20.425	0.0257762	0.0110426
XK72	3053047	0.8802	16.0467	0.0318692	0.0115452
XK732	3519710	0.9908	18.9337	0.0341844	0.0107087
XK755	3314374	0.9918	16.794	0.0440338	0.0118361
XK900	3452241	0.9858	18.8128	0.0384783	0.0129349
XK968	2520418	0.9897	13.7517	0.0310454	0.011105
YA14	1914566	0.9906	10.7819	0.0198763	0.00999716
YA1	2770827	0.9914	14.35	0.0347782	0.00891158
YA2	2937147	0.9905	15.976	0.0286732	0.0103043
yin3	3020738	0.9893	16.725	0.0291586	0.0108211
YK17-2	1499024	0.9572	8.44923	0.0191565	0.00872972
YK25M	1550542	0.9681	8.77213	0.0206431	0.00887459
Average		0.975094	16.2124	0.0299712	0.0104252
